# Supplementary material for: Metasurface-Based Quantum Searcher on a Silicon-On-Insulator Chip
Source: Micromachines (Basel). 2022 Jul 28;13(8):1204. doi: 10.3390/mi13081204 (PMC9413265; doi:10.3390/mi13081204)
Supplement: Supplementary file 1 [file micromachines-13-01204-s001.zip]

Archive with 1 entries (1 files):
- micromachines-1829112-supplementary.pdf
